# Supplementary material for: Effects of Controlled-Release Nitrogen Fertilizer on Rice Yield, Soil Nutrients, and Nitrogen Use Efficiency in Black Soil with Straw Return
Source: Plants (Basel). 2026 Feb 26;15(5):707. doi: 10.3390/plants15050707 (PMC12986997; doi:10.3390/plants15050707)
Supplement: Supplementary file 1 [file plants-15-00707-s001.zip]

Archive with 1 entries (1 files):
- plants-4107157-supplementary.pdf
